# Supplementary material for: Predicting nonpoint stormwater runoff quality from land use
Source: PLoS One. 2018 May 9;13(5):e0196782. doi: 10.1371/journal.pone.0196782 (PMC5942771; doi:10.1371/journal.pone.0196782)
Supplement: S2 File — The zip folder includes a read-me text file, the MATLAB code (as .m file), fourteen (14) supporting data files (as .txt for each constituent concentration and land use percentage), and a published MATLAB document (as .pdf) representing MATLAB’s run of the code using supporting data files and output of results from statistical analysis. (ZIP) [file pone.0196782.s008.zip]

Archive with 19 entries (18 files):
- Zivkovich_PLOSONE_Matlab/1_TSS_Concentrations.txt
- Zivkovich_PLOSONE_Matlab/1_TSS_LandUsePercentages.txt
- Zivkovich_PLOSONE_Matlab/2_TKN_Concentrations.txt
- Zivkovich_PLOSONE_Matlab/2_TKN_LandUsePercentages.txt
- Zivkovich_PLOSONE_Matlab/3_NO2NO3_Concentrations.txt
- Zivkovich_PLOSONE_Matlab/3_NO2NO3_LandUsePercentages.txt
- Zivkovich_PLOSONE_Matlab/4_TP_Concentrations.txt
- Zivkovich_PLOSONE_Matlab/4_TP_LandUsePercentages.txt
- Zivkovich_PLOSONE_Matlab/5_DP_Concentrations.txt
- Zivkovich_PLOSONE_Matlab/5_DP_LandUsePercentages.txt
- Zivkovich_PLOSONE_Matlab/6_Cu_Concentrations.txt
- Zivkovich_PLOSONE_Matlab/6_Cu_LandUsePercentages.txt
- Zivkovich_PLOSONE_Matlab/7_Zn_Concentrations.txt
- Zivkovich_PLOSONE_Matlab/7_Zn_LandUsePercentages.txt
- Zivkovich_PLOSONE_Matlab/crunch.m
- Zivkovich_PLOSONE_Matlab/crunch-publish.pdf
- Zivkovich_PLOSONE_Matlab/html/
- Zivkovich_PLOSONE_Matlab/html/crunch.html
- Zivkovich_PLOSONE_Matlab/READ-ME.txt
