# Supplementary material for: Predicting nonpoint stormwater runoff quality from land use
Source: PLoS One. 2018 May 9;13(5):e0196782. doi: 10.1371/journal.pone.0196782 (PMC5942771; doi:10.1371/journal.pone.0196782)
Supplement: S2 File — The zip folder includes a read-me text file, the MATLAB code (as .m file), fourteen (14) supporting data files (as .txt for each constituent concentration and land use percentage), and a published MATLAB document (as .pdf) representing MATLAB’s run of the code using supporting data files and output of results from statistical analysis. (ZIP) [file pone.0196782.s008.zip › Zivkovich_PLOSONE_Matlab/1_TSS_Concentrations.txt]

4
4
5.3
6.5
7
7
7.5
8
8.3
9
9
9
9.2
10.05
11
12
12
13
13
14
14.3
16
17.4
17.5
18
18
19
19
20
21
21
22.2
23.4
24
25
26
26
26
27
27.5
28
28.8
30
32
33
33
33.7
34
34.2
34.5
35
35.2
36
37.5
38
39
39
40
40
40
42
44
44
45
46.5
48
49
49
52
52
52
52
52
53.6
53.6
56
56
58
59
59
61
64
64
64
64
65.3
66.15
67
70
71
72
72
72
73
73.35
75
76
78
78
81
83
84
85
85
88
88
88
90.6
94
94
95.85
98
103
103
103
104
104
105
107
108
111.5
112.5
120
121
122
123.8
124
124
124
127
128
128
128
132
136
138
140
140
144
146.3
149
149
150
150
152
153
157
158
158
161
164
166
169.5
170
172
175
176
178
179
180
182
182
193
194
200
203
205
208
208
209
210
216
221
221
226
232
233
239
252
253.8
257
258
261
265
266
274
276
279
288
292
294
300
306
308
318
320
322.5
324
337
338
342
352
356
389
398
415
415
422
430
438
454
476
479
486
490
494
498
501
506
512
513
518
521
525
530
568
602
616
641
641
648
656
662
680
692
718
766
790
814
902
947
986
999
1210
1280
1310
4
4
4
4
4.7
5
5
5
5.8
6.4
7
7
7
8
8
8
8.4
8.6
9
9
10
10
11
11
11
11
12
12
13
13
13
13
13
13.6
14
14.1
15
15
16
16
16
16
16
16
16
16
16
16.3
16.4
17
17
17
18
18
18
18.6
19
19
20
20
20.5
20.5
20.8
21
21
21.7
22
22
22
23
25
25
25
26
26
27
27
29
29
30
31
32
32
32.5
32.8
34.7
35
35
36
37
37
37.3
38
38
39
39
39
40
40.3
41
41
41
42
43.7
46
46
47
47
50
50
51.4
52
52
53
55
55
56
56.5
57
57.8
58
59
59
59.5
61
63
63
64
64
65
66
68
69
69
72
74
76.6
77
78
80
80
81.5
82
85
85
87
87
88
89.8
91
91
94
95
96
102
104
106
111
115
116
123
125
126
127
129
129
130
131
134
134
135
137
137.4
141
141
147
149
153.6
156
156
156
160
160
163
164
165
171
175
180
182
184
186
190
190
192
193
199
202
203
218
219
221
226
226
230
234
235
238
243
264
280
293
297
301
302
303
303
308
323
326
327
345
347
355
358
384
414
427
427
436
437
450
455
465
481
518
525
539
546
571
571
585
620
649
672
696
757
763
877
886
1020
1180
1240
1310
1360
1510
1540
1590
1730
1940
2260
463.96
553.1
194.05
257.13
203.82
239.08
865.87
