# Supplementary material for: Predicting nonpoint stormwater runoff quality from land use
Source: PLoS One. 2018 May 9;13(5):e0196782. doi: 10.1371/journal.pone.0196782 (PMC5942771; doi:10.1371/journal.pone.0196782)
Supplement: S2 File — The zip folder includes a read-me text file, the MATLAB code (as .m file), fourteen (14) supporting data files (as .txt for each constituent concentration and land use percentage), and a published MATLAB document (as .pdf) representing MATLAB’s run of the code using supporting data files and output of results from statistical analysis. (ZIP) [file pone.0196782.s008.zip › Zivkovich_PLOSONE_Matlab/2_TKN_Concentrations.txt]

13.40
13.10
12.20
11.60
11.60
10.50
10.10
9.40
9.10
8.80
7.50
7.30
7.30
7.20
7.12
7.10
6.90
6.80
6.70
6.40
6.20
5.90
5.90
5.80
5.80
5.80
5.70
5.50
5.30
5.30
5.20
5.10
5.00
4.80
4.80
4.60
4.60
4.50
4.50
4.48
4.45
4.40
4.40
4.40
4.20
4.10
4.10
4.10
4.10
4.00
4.00
4.00
3.90
3.90
3.80
3.80
3.80
3.70
3.70
3.70
3.60
3.60
3.60
3.60
3.60
3.50
3.50
3.50
3.50
3.50
3.45
3.40
3.40
3.36
3.20
3.20
3.20
3.20
3.20
3.20
3.20
3.10
3.10
3.10
3.10
3.10
3.10
3.00
3.00
3.00
3.00
3.00
3.00
2.96
2.90
2.90
2.90
2.90
2.80
2.80
2.80
2.80
2.80
2.80
2.80
2.72
2.70
2.70
2.70
2.70
2.70
2.70
2.60
2.50
2.50
2.50
2.50
2.50
2.50
2.50
2.40
2.40
2.40
2.40
2.40
2.40
2.40
2.31
2.30
2.24
2.22
2.10
2.09
2.01
2.00
2.00
2.00
2.00
2.00
1.90
1.90
1.80
1.80
1.80
1.80
1.80
1.80
1.80
1.80
1.80
1.78
1.75
1.71
1.70
1.70
1.60
1.60
1.60
1.60
1.60
1.60
1.56
1.50
1.50
1.50
1.50
1.50
1.40
1.40
1.40
1.40
1.36
1.33
1.32
1.30
1.30
1.30
1.20
1.20
1.19
1.10
1.10
1.10
1.10
1.10
1.10
1.10
1.00
1.00
0.99
0.90
0.80
0.80
0.50
0.45
0.30
0.00
0.30
0.40
0.40
0.50
0.50
0.50
0.60
0.60
0.60
0.60
0.70
0.70
0.70
0.70
0.70
0.70
0.70
0.70
0.80
0.80
0.80
0.80
0.80
0.90
0.90
0.90
0.90
0.90
0.90
1.00
1.00
1.00
1.00
1.00
1.00
1.00
1.00
1.00
1.10
1.10
1.10
1.10
1.10
1.10
1.10
1.10
1.20
1.20
1.20
1.20
1.20
1.20
1.20
1.20
1.20
1.30
1.30
1.30
1.30
1.30
1.30
1.30
1.30
1.30
1.40
1.40
1.40
1.40
1.40
1.40
1.40
1.40
1.40
1.40
1.40
1.40
1.40
1.50
1.50
1.50
1.50
1.50
1.50
1.50
1.60
1.60
1.60
1.60
1.60
1.70
1.70
1.70
1.70
1.70
1.80
1.80
1.80
1.80
1.80
1.80
1.80
1.80
1.80
1.80
1.80
1.90
2.00
2.00
2.00
2.00
2.00
2.10
2.10
2.10
2.10
2.10
2.20
2.20
2.20
2.20
2.20
2.20
2.20
2.30
2.30
2.30
2.30
2.30
2.30
2.30
2.30
2.30
2.40
2.40
2.40
2.40
2.40
2.40
2.40
2.40
2.40
2.40
2.40
2.50
2.50
2.50
2.50
2.50
2.50
2.60
2.60
2.60
2.60
2.60
2.70
2.70
2.80
2.80
2.80
2.80
2.80
2.80
2.90
3.00
3.00
3.00
3.00
3.00
3.10
3.10
3.10
3.10
3.20
3.20
3.20
3.30
3.30
3.40
3.40
3.50
3.70
3.70
3.70
3.70
3.70
3.90
4.00
4.00
4.10
4.10
4.10
4.10
4.20
4.20
4.30
4.40
4.40
4.50
4.50
4.50
4.50
4.70
4.80
4.80
5.20
5.40
5.60
5.70
6.50
6.70
6.80
8.50
8.90
9.90
9.90
11.30
12.40
13.00
23.90
5.57
3.1
1.72
1.96
1.3
3.28
3.26
