# Supplementary material for: Predicting nonpoint stormwater runoff quality from land use
Source: PLoS One. 2018 May 9;13(5):e0196782. doi: 10.1371/journal.pone.0196782 (PMC5942771; doi:10.1371/journal.pone.0196782)
Supplement: S2 File — The zip folder includes a read-me text file, the MATLAB code (as .m file), fourteen (14) supporting data files (as .txt for each constituent concentration and land use percentage), and a published MATLAB document (as .pdf) representing MATLAB’s run of the code using supporting data files and output of results from statistical analysis. (ZIP) [file pone.0196782.s008.zip › Zivkovich_PLOSONE_Matlab/3_NO2NO3_Concentrations.txt]

0.01
0.03
0.03
0.04
0.04
0.06
0.06
0.08
0.11
0.16
0.19
0.20
0.23
0.24
0.26
0.27
0.31
0.31
0.33
0.36
0.37
0.37
0.40
0.40
0.41
0.42
0.44
0.44
0.45
0.47
0.47
0.47
0.48
0.48
0.48
0.49
0.50
0.50
0.51
0.51
0.53
0.53
0.53
0.54
0.54
0.55
0.55
0.55
0.56
0.56
0.57
0.58
0.58
0.59
0.59
0.59
0.60
0.61
0.61
0.62
0.62
0.63
0.63
0.63
0.63
0.63
0.64
0.65
0.65
0.65
0.66
0.67
0.67
0.68
0.69
0.70
0.70
0.71
0.72
0.72
0.73
0.75
0.76
0.76
0.76
0.76
0.77
0.77
0.77
0.78
0.78
0.79
0.79
0.79
0.80
0.80
0.80
0.80
0.81
0.81
0.81
0.81
0.81
0.81
0.82
0.85
0.85
0.88
0.88
0.88
0.88
0.90
0.91
0.91
0.93
0.94
0.94
0.94
0.95
0.95
0.95
0.95
0.96
0.99
0.99
0.99
0.99
1.01
1.02
1.02
1.02
1.02
1.03
1.03
1.03
1.04
1.04
1.04
1.05
1.05
1.06
1.07
1.07
1.07
1.08
1.08
1.08
1.10
1.11
1.12
1.12
1.12
1.14
1.14
1.14
1.15
1.15
1.15
1.17
1.17
1.22
1.22
1.23
1.24
1.26
1.27
1.28
1.28
1.32
1.33
1.35
1.36
1.37
1.37
1.38
1.40
1.41
1.45
1.47
1.48
1.48
1.49
1.50
1.51
1.52
1.55
1.55
1.59
1.60
1.60
1.62
1.63
1.66
1.68
1.68
1.71
1.76
1.76
1.77
1.78
1.80
1.81
1.82
1.85
1.91
1.91
1.94
2.08
2.09
2.12
2.13
2.13
2.13
2.16
2.21
2.33
2.46
2.57
2.65
2.70
2.85
3.16
3.23
3.46
6.00
8.32
0.03
0.04
0.05
0.05
0.07
0.08
0.08
0.08
0.09
0.11
0.12
0.13
0.13
0.14
0.15
0.15
0.15
0.17
0.17
0.17
0.18
0.18
0.18
0.18
0.19
0.19
0.20
0.21
0.22
0.22
0.22
0.23
0.24
0.28
0.29
0.30
0.30
0.30
0.31
0.31
0.31
0.31
0.32
0.32
0.32
0.33
0.33
0.33
0.33
0.33
0.34
0.34
0.34
0.34
0.35
0.35
0.35
0.36
0.36
0.37
0.38
0.38
0.40
0.40
0.40
0.41
0.41
0.41
0.41
0.42
0.42
0.43
0.43
0.43
0.43
0.43
0.45
0.45
0.45
0.46
0.46
0.47
0.48
0.48
0.48
0.49
0.49
0.49
0.49
0.50
0.50
0.51
0.51
0.52
0.53
0.53
0.53
0.53
0.54
0.55
0.55
0.55
0.56
0.56
0.58
0.59
0.59
0.61
0.61
0.62
0.62
0.62
0.63
0.63
0.63
0.63
0.63
0.64
0.64
0.65
0.66
0.67
0.68
0.68
0.69
0.69
0.70
0.70
0.72
0.72
0.72
0.73
0.73
0.73
0.76
0.77
0.77
0.77
0.78
0.79
0.79
0.80
0.80
0.80
0.81
0.81
0.82
0.83
0.83
0.84
0.85
0.85
0.85
0.85
0.86
0.87
0.88
0.90
0.90
0.91
0.93
0.94
0.95
0.95
0.95
0.96
0.96
0.97
0.98
0.99
0.99
1.01
1.04
1.05
1.07
1.10
1.10
1.13
1.14
1.14
1.15
1.16
1.17
1.20
1.26
1.26
1.27
1.27
1.29
1.29
1.31
1.45
1.50
1.61
1.61
1.64
1.72
1.72
1.76
1.76
1.82
1.92
2.03
2.14
2.22
2.88
2.98
3.44
3.61
0.56
0.66
0.38
0.09
0.19
0.88
0.85
