# Supplementary material for: Predicting nonpoint stormwater runoff quality from land use
Source: PLoS One. 2018 May 9;13(5):e0196782. doi: 10.1371/journal.pone.0196782 (PMC5942771; doi:10.1371/journal.pone.0196782)
Supplement: S2 File — The zip folder includes a read-me text file, the MATLAB code (as .m file), fourteen (14) supporting data files (as .txt for each constituent concentration and land use percentage), and a published MATLAB document (as .pdf) representing MATLAB’s run of the code using supporting data files and output of results from statistical analysis. (ZIP) [file pone.0196782.s008.zip › Zivkovich_PLOSONE_Matlab/3_NO2NO3_LandUsePercentages.txt]

1	0	0
1	0	0
1	0	0
1	0	0
1	0	0
1	0	0
1	0	0
1	0	0
1	0	0
1	0	0
1	0	0
1	0	0
1	0	0
1	0	0
1	0	0
1	0	0
1	0	0
1	0	0
1	0	0
1	0	0
1	0	0
1	0	0
1	0	0
1	0	0
1	0	0
1	0	0
1	0	0
1	0	0
1	0	0
1	0	0
1	0	0
1	0	0
1	0	0
1	0	0
1	0	0
1	0	0
1	0	0
1	0	0
1	0	0
1	0	0
1	0	0
1	0	0
1	0	0
1	0	0
1	0	0
1	0	0
1	0	0
1	0	0
1	0	0
1	0	0
1	0	0
1	0	0
1	0	0
1	0	0
1	0	0
1	0	0
1	0	0
1	0	0
1	0	0
1	0	0
1	0	0
1	0	0
1	0	0
1	0	0
1	0	0
1	0	0
1	0	0
1	0	0
1	0	0
1	0	0
1	0	0
1	0	0
1	0	0
1	0	0
1	0	0
1	0	0
1	0	0
1	0	0
1	0	0
1	0	0
1	0	0
1	0	0
1	0	0
1	0	0
1	0	0
1	0	0
1	0	0
1	0	0
1	0	0
1	0	0
1	0	0
1	0	0
1	0	0
1	0	0
1	0	0
1	0	0
1	0	0
1	0	0
1	0	0
1	0	0
1	0	0
1	0	0
1	0	0
1	0	0
1	0	0
1	0	0
1	0	0
1	0	0
1	0	0
1	0	0
1	0	0
1	0	0
1	0	0
1	0	0
1	0	0
1	0	0
1	0	0
1	0	0
1	0	0
1	0	0
1	0	0
1	0	0
1	0	0
1	0	0
1	0	0
1	0	0
1	0	0
1	0	0
1	0	0
1	0	0
1	0	0
1	0	0
1	0	0
1	0	0
1	0	0
1	0	0
1	0	0
1	0	0
1	0	0
1	0	0
1	0	0
1	0	0
1	0	0
1	0	0
1	0	0
1	0	0
1	0	0
1	0	0
1	0	0
1	0	0
1	0	0
1	0	0
1	0	0
1	0	0
1	0	0
1	0	0
1	0	0
1	0	0
1	0	0
1	0	0
1	0	0
1	0	0
1	0	0
1	0	0
1	0	0
1	0	0
1	0	0
1	0	0
1	0	0
1	0	0
1	0	0
1	0	0
1	0	0
1	0	0
1	0	0
1	0	0
1	0	0
1	0	0
1	0	0
1	0	0
1	0	0
1	0	0
1	0	0
1	0	0
1	0	0
1	0	0
1	0	0
1	0	0
1	0	0
1	0	0
1	0	0
1	0	0
1	0	0
1	0	0
1	0	0
1	0	0
1	0	0
1	0	0
1	0	0
1	0	0
1	0	0
1	0	0
1	0	0
1	0	0
1	0	0
1	0	0
1	0	0
1	0	0
1	0	0
1	0	0
1	0	0
1	0	0
1	0	0
1	0	0
1	0	0
1	0	0
1	0	0
1	0	0
1	0	0
1	0	0
1	0	0
1	0	0
1	0	0
1	0	0
1	0	0
1	0	0
0	1	0
0	1	0
0	1	0
0	1	0
0	1	0
0	1	0
0	1	0
0	1	0
0	1	0
0	1	0
0	1	0
0	1	0
0	1	0
0	1	0
0	1	0
0	1	0
0	1	0
0	1	0
0	1	0
0	1	0
0	1	0
0	1	0
0	1	0
0	1	0
0	1	0
0	1	0
0	1	0
0	1	0
0	1	0
0	1	0
0	1	0
0	1	0
0	1	0
0	1	0
0	1	0
0	1	0
0	1	0
0	1	0
0	1	0
0	1	0
0	1	0
0	1	0
0	1	0
0	1	0
0	1	0
0	1	0
0	1	0
0	1	0
0	1	0
0	1	0
0	1	0
0	1	0
0	1	0
0	1	0
0	1	0
0	1	0
0	1	0
0	1	0
0	1	0
0	1	0
0	1	0
0	1	0
0	1	0
0	1	0
0	1	0
0	1	0
0	1	0
0	1	0
0	1	0
0	1	0
0	1	0
0	1	0
0	1	0
0	1	0
0	1	0
0	1	0
0	1	0
0	1	0
0	1	0
0	1	0
0	1	0
0	1	0
0	1	0
0	1	0
0	1	0
0	1	0
0	1	0
0	1	0
0	1	0
0	1	0
0	1	0
0	1	0
0	1	0
0	1	0
0	1	0
0	1	0
0	1	0
0	1	0
0	1	0
0	1	0
0	1	0
0	1	0
0	1	0
0	1	0
0	1	0
0	1	0
0	1	0
0	1	0
0	1	0
0	1	0
0	1	0
0	1	0
0	1	0
0	1	0
0	1	0
0	1	0
0	1	0
0	1	0
0	1	0
0	1	0
0	1	0
0	1	0
0	1	0
0	1	0
0	1	0
0	1	0
0	1	0
0	1	0
0	1	0
0	1	0
0	1	0
0	1	0
0	1	0
0	1	0
0	1	0
0	1	0
0	1	0
0	1	0
0	1	0
0	1	0
0	1	0
0	1	0
0	1	0
0	1	0
0	1	0
0	1	0
0	1	0
0	1	0
0	1	0
0	1	0
0	1	0
0	1	0
0	1	0
0	1	0
0	1	0
0	1	0
0	1	0
0	1	0
0	1	0
0	1	0
0	1	0
0	1	0
0	1	0
0	1	0
0	1	0
0	1	0
0	1	0
0	1	0
0	1	0
0	1	0
0	1	0
0	1	0
0	1	0
0	1	0
0	1	0
0	1	0
0	1	0
0	1	0
0	1	0
0	1	0
0	1	0
0	1	0
0	1	0
0	1	0
0	1	0
0	1	0
0	1	0
0	1	0
0	1	0
0	1	0
0	1	0
0	1	0
0	1	0
0	1	0
0	1	0
0	1	0
0	1	0
0	1	0
0	1	0
0	1	0
0	1	0
0	1	0
0	1	0
0	1	0
0	1	0
0	1	0
0	1	0
0	1	0
0	1	0
0	0	1
0	0	1
0	0	1
0	0	1
0	0	1
0	0	1
0	0	1
