# Supplementary material for: Predicting nonpoint stormwater runoff quality from land use
Source: PLoS One. 2018 May 9;13(5):e0196782. doi: 10.1371/journal.pone.0196782 (PMC5942771; doi:10.1371/journal.pone.0196782)
Supplement: S2 File — The zip folder includes a read-me text file, the MATLAB code (as .m file), fourteen (14) supporting data files (as .txt for each constituent concentration and land use percentage), and a published MATLAB document (as .pdf) representing MATLAB’s run of the code using supporting data files and output of results from statistical analysis. (ZIP) [file pone.0196782.s008.zip › Zivkovich_PLOSONE_Matlab/4_TP_Concentrations.txt]

1.91
1.83
1.76
1.73
1.71
1.62
1.51
1.30
1.25
1.21
1.16
1.12
1.08
1.04
1.03
1.03
1.00
1.00
0.97
0.95
0.95
0.94
0.92
0.90
0.89
0.89
0.87
0.87
0.86
0.85
0.85
0.83
0.83
0.83
0.82
0.82
0.81
0.80
0.78
0.76
0.75
0.75
0.75
0.75
0.75
0.74
0.73
0.73
0.72
0.72
0.72
0.72
0.71
0.71
0.71
0.71
0.71
0.70
0.69
0.68
0.67
0.67
0.65
0.65
0.64
0.64
0.64
0.63
0.62
0.61
0.61
0.61
0.60
0.58
0.58
0.58
0.56
0.55
0.54
0.54
0.54
0.53
0.53
0.53
0.52
0.52
0.52
0.52
0.51
0.51
0.51
0.51
0.51
0.51
0.50
0.50
0.49
0.48
0.48
0.48
0.47
0.47
0.47
0.47
0.47
0.46
0.45
0.45
0.45
0.45
0.45
0.44
0.44
0.44
0.44
0.43
0.43
0.43
0.43
0.43
0.42
0.41
0.41
0.40
0.40
0.40
0.40
0.40
0.39
0.39
0.39
0.39
0.38
0.38
0.38
0.38
0.37
0.37
0.37
0.37
0.37
0.37
0.37
0.37
0.36
0.36
0.36
0.36
0.36
0.36
0.35
0.35
0.35
0.34
0.34
0.32
0.32
0.32
0.32
0.31
0.31
0.31
0.31
0.30
0.30
0.30
0.30
0.30
0.29
0.29
0.28
0.28
0.28
0.27
0.27
0.27
0.27
0.27
0.27
0.26
0.26
0.25
0.25
0.25
0.25
0.25
0.25
0.25
0.25
0.24
0.24
0.24
0.23
0.23
0.23
0.23
0.22
0.22
0.22
0.22
0.21
0.21
0.21
0.21
0.21
0.21
0.20
0.20
0.20
0.20
0.20
0.19
0.19
0.19
0.19
0.18
0.18
0.18
0.17
0.16
0.16
0.16
0.15
0.15
0.15
0.14
0.14
0.13
0.12
0.12
0.12
0.11
0.11
0.10
0.08
4.44
2.31
1.65
1.52
1.48
1.32
1.24
1.13
0.93
0.90
0.84
0.80
0.78
0.77
0.74
0.73
0.72
0.70
0.66
0.65
0.65
0.64
0.58
0.54
0.51
0.51
0.50
0.50
0.50
0.49
0.49
0.49
0.49
0.49
0.48
0.48
0.46
0.45
0.45
0.45
0.44
0.44
0.44
0.42
0.41
0.41
0.41
0.40
0.40
0.40
0.39
0.39
0.38
0.38
0.38
0.37
0.37
0.36
0.36
0.36
0.36
0.36
0.36
0.35
0.35
0.35
0.34
0.34
0.33
0.32
0.32
0.32
0.32
0.32
0.32
0.31
0.31
0.30
0.30
0.30
0.30
0.30
0.28
0.28
0.26
0.26
0.26
0.26
0.26
0.26
0.26
0.26
0.24
0.24
0.24
0.24
0.24
0.24
0.23
0.23
0.23
0.23
0.23
0.22
0.22
0.22
0.21
0.21
0.21
0.21
0.21
0.20
0.20
0.20
0.20
0.19
0.19
0.19
0.19
0.19
0.18
0.18
0.18
0.18
0.17
0.17
0.17
0.17
0.17
0.17
0.17
0.17
0.17
0.17
0.17
0.17
0.17
0.17
0.16
0.16
0.16
0.16
0.16
0.16
0.16
0.15
0.15
0.15
0.15
0.15
0.15
0.15
0.15
0.15
0.15
0.14
0.14
0.14
0.14
0.14
0.14
0.14
0.14
0.14
0.14
0.14
0.14
0.14
0.14
0.14
0.13
0.13
0.13
0.13
0.13
0.13
0.13
0.12
0.12
0.12
0.12
0.12
0.12
0.12
0.12
0.12
0.12
0.12
0.12
0.12
0.12
0.12
0.11
0.114
0.11
0.11
0.11
0.11
0.109999999
0.108
0.107000001
0.107000001
0.100000001
0.100000001
0.100000001
0.100000001
0.1
0.098999999
0.091
0.090999998
0.090999998
0.090000004
0.090000004
0.090000004
0.082000002
0.081
0.081
0.08
0.079999998
0.079999998
0.076
0.075000003
0.075000003
0.072
0.071000002
0.070500001
0.07
0.07
0.07
0.07
0.07
0.07
0.07
0.068000004
0.067
0.066
0.061000001
0.061000001
0.06
0.06
0.06
0.06
0.059999999
0.059999999
0.056000002
0.050000001
0.050000001
0.050000001
0.050000001
0.05
0.05
0.05
0.046999998
0.041000001
0.04
0.037
0.035
0.030999999
0.028000001
0.023
0.02
0.02
0.02
0.014
0.012
0.011
0.008
0.66
0.56
0.53
0.41
0.27
0.25
0.21
