# Supplementary material for: Predicting nonpoint stormwater runoff quality from land use
Source: PLoS One. 2018 May 9;13(5):e0196782. doi: 10.1371/journal.pone.0196782 (PMC5942771; doi:10.1371/journal.pone.0196782)
Supplement: S2 File — The zip folder includes a read-me text file, the MATLAB code (as .m file), fourteen (14) supporting data files (as .txt for each constituent concentration and land use percentage), and a published MATLAB document (as .pdf) representing MATLAB’s run of the code using supporting data files and output of results from statistical analysis. (ZIP) [file pone.0196782.s008.zip › Zivkovich_PLOSONE_Matlab/5_DP_Concentrations.txt]

1.62
1.33
1.23
0.89
0.86
0.78
0.78
0.71
0.64
0.63
0.61
0.56
0.55
0.54
0.53
0.53
0.50
0.49
0.48
0.47
0.47
0.46
0.46
0.46
0.44
0.43
0.41
0.41
0.39
0.39
0.38
0.38
0.37
0.37
0.37
0.37
0.37
0.37
0.36
0.35
0.35
0.35
0.34
0.33
0.32
0.32
0.32
0.32
0.32
0.31
0.31
0.31
0.31
0.30
0.30
0.30
0.30
0.29
0.27
0.26
0.26
0.26
0.26
0.26
0.26
0.25
0.25
0.25
0.24
0.24
0.24
0.24
0.24
0.23
0.23
0.23
0.23
0.22
0.22
0.22
0.22
0.22
0.22
0.22
0.22
0.22
0.22
0.20
0.19
0.19
0.19
0.19
0.18
0.18
0.18
0.18
0.18
0.17
0.17
0.17
0.17
0.17
0.17
0.17
0.17
0.17
0.17
0.17
0.16
0.16
0.16
0.16
0.16
0.16
0.16
0.16
0.16
0.16
0.16
0.16
0.15
0.15
0.15
0.15
0.15
0.15
0.14
0.14
0.14
0.14
0.14
0.14
0.14
0.13
0.13
0.13
0.13
0.12
0.12
0.12
0.12
0.12
0.12
0.12
0.12
0.12
0.11
0.11
0.11
0.10
0.10
0.10
0.10
0.09
0.09
0.09
0.09
0.09
0.09
0.09
0.09
0.09
0.08
0.08
0.08
0.08
0.08
0.08
0.08
0.08
0.07
0.07
0.07
0.07
0.07
0.07
0.06
0.06
0.06
0.06
0.05
0.05
0.05
0.05
0.05
0.04
0.04
0.04
0.04
0.03
0.02
0.01
1.59
0.97
0.56
0.47
0.43
0.30
0.29
0.25
0.24
0.23
0.21
0.21
0.20
0.19
0.19
0.18
0.18
0.18
0.18
0.18
0.17
0.16
0.15
0.14
0.14
0.14
0.14
0.14
0.13
0.13
0.13
0.12
0.12
0.12
0.12
0.12
0.11
0.10
0.10
0.10
0.10
0.09
0.09
0.09
0.08
0.08
0.08
0.08
0.08
0.08
0.08
0.08
0.08
0.08
0.08
0.07
0.07
0.07
0.07
0.07
0.07
0.07
0.07
0.07
0.06
0.06
0.06
0.06
0.06
0.06
0.06
0.06
0.06
0.06
0.06
0.06
0.05
0.05
0.05
0.05
0.05
0.05
0.05
0.05
0.05
0.05
0.05
0.05
0.05
0.05
0.05
0.05
0.05
0.04
0.04
0.04
0.04
0.04
0.04
0.04
0.04
0.04
0.04
0.04
0.04
0.04
0.04
0.04
0.04
0.04
0.04
0.04
0.04
0.04
0.04
0.03
0.03
0.03
0.03
0.03
0.03
0.03
0.03
0.03
0.03
0.03
0.03
0.03
0.03
0.03
0.03
0.03
0.03
0.03
0.03
0.03
0.03
0.03
0.03
0.03
0.03
0.03
0.03
0.02
0.02
0.02
0.02
0.02
0.02
0.02
0.02
0.02
0.02
0.02
0.02
0.02
0.02
0.02
0.01
0.01
0.01
0.01
0.01
0.01
0.01
0.01
0.00
0.00
0.00
0.00
0.00
0.00
0.17
0.15
0.08
0.07
0.09
0.17
0.21
