# Supplementary material for: Predicting nonpoint stormwater runoff quality from land use
Source: PLoS One. 2018 May 9;13(5):e0196782. doi: 10.1371/journal.pone.0196782 (PMC5942771; doi:10.1371/journal.pone.0196782)
Supplement: S2 File — The zip folder includes a read-me text file, the MATLAB code (as .m file), fourteen (14) supporting data files (as .txt for each constituent concentration and land use percentage), and a published MATLAB document (as .pdf) representing MATLAB’s run of the code using supporting data files and output of results from statistical analysis. (ZIP) [file pone.0196782.s008.zip › Zivkovich_PLOSONE_Matlab/6_Cu_Concentrations.txt]

130.00
100.00
80.00
80.00
73.60
68.00
60.00
60.00
60.00
53.60
50.00
50.00
50.00
50.00
48.90
45.90
44.80
40.00
40.00
40.00
39.00
37.00
34.10
33.00
33.00
31.00
31.00
31.00
30.70
30.60
30.40
30.00
30.00
30.00
30.00
30.00
30.00
30.00
30.00
30.00
30.00
30.00
29.80
28.10
27.80
27.50
27.00
26.70
26.70
26.40
26.20
26.00
25.00
25.00
24.00
23.30
23.30
23.20
23.00
23.00
22.40
21.30
20.90
20.30
20.10
20.00
20.00
20.00
20.00
20.00
20.00
20.00
19.30
18.20
17.40
17.00
17.00
17.00
17.00
16.80
16.70
16.50
16.00
16.00
16.00
15.90
15.60
15.00
15.00
15.00
14.80
14.50
14.40
14.20
14.00
14.00
13.70
13.60
13.30
13.00
13.00
12.40
12.20
12.00
12.00
12.00
12.00
11.80
11.60
11.20
11.10
11.00
10.90
10.70
10.60
10.50
10.40
10.00
10.00
10.00
10.00
10.00
10.00
10.00
10.00
10.00
9.90
9.70
9.60
9.60
9.60
9.30
9.20
9.10
9.00
9.00
9.00
8.90
8.60
8.50
8.40
8.00
8.00
8.00
7.80
7.50
7.40
7.20
7.00
7.00
7.00
7.00
6.60
6.20
6.00
6.00
6.00
5.80
5.80
5.50
5.50
5.40
5.20
5.20
5.20
5.10
5.10
5.10
5.00
5.00
5.00
5.00
5.00
5.00
5.00
5.00
5.00
5.00
4.90
4.80
4.50
4.30
4.10
4.00
3.10
3.00
224.00
165.00
104.00
101.00
93.40
83.40
74.60
63.40
61.70
61.60
54.10
52.90
47.50
39.50
38.40
35.00
35.00
34.30
33.90
33.90
33.60
33.60
33.50
32.60
31.70
31.20
27.00
26.40
26.20
26.00
25.00
24.60
24.30
21.40
21.20
20.90
19.90
18.30
17.90
17.50
17.30
16.80
16.30
15.60
15.30
14.30
14.10
13.90
13.10
12.20
12.00
11.80
11.70
11.40
10.70
10.50
10.20
9.90
9.60
9.20
8.70
8.60
8.40
8.20
8.10
7.90
7.50
7.40
7.00
6.70
6.10
5.80
5.40
5.40
4.80
4.40
4.20
4.10
4.10
3.70
3.60
3.10
2.60
2.10
1.50
20
20
10
120
10
20
60
