# Supplementary material for: Predicting nonpoint stormwater runoff quality from land use
Source: PLoS One. 2018 May 9;13(5):e0196782. doi: 10.1371/journal.pone.0196782 (PMC5942771; doi:10.1371/journal.pone.0196782)
Supplement: S2 File — The zip folder includes a read-me text file, the MATLAB code (as .m file), fourteen (14) supporting data files (as .txt for each constituent concentration and land use percentage), and a published MATLAB document (as .pdf) representing MATLAB’s run of the code using supporting data files and output of results from statistical analysis. (ZIP) [file pone.0196782.s008.zip › Zivkovich_PLOSONE_Matlab/7_Zn_Concentrations.txt]

590.00
468.00
420.00
339.00
308.00
280.00
252.00
250.00
247.00
240.00
240.00
239.00
220.00
216.00
200.00
200.00
200.00
192.00
191.00
190.00
190.00
190.00
173.00
170.00
170.00
166.00
160.00
159.00
157.00
153.00
151.00
150.00
150.00
150.00
148.00
146.00
140.00
140.00
140.00
140.00
137.00
130.00
130.00
130.00
130.00
130.00
130.00
130.00
128.00
126.00
123.00
120.00
119.00
116.00
113.00
112.00
111.00
110.00
110.00
110.00
102.00
100.00
100.00
99.20
96.00
95.50
94.20
91.90
91.20
84.30
84.20
81.30
80.70
80.00
80.00
80.00
80.00
80.00
80.00
80.00
79.00
73.20
71.20
70.20
70.00
70.00
70.00
69.80
68.80
68.40
68.10
67.60
65.80
63.00
63.00
62.00
61.50
61.00
60.00
60.00
60.00
60.00
60.00
60.00
59.40
58.80
57.00
56.70
55.60
52.70
51.10
50.00
50.00
50.00
50.00
50.00
49.10
48.40
45.30
44.70
43.50
40.40
40.00
40.00
40.00
40.00
38.00
37.70
37.00
36.70
36.10
35.30
34.80
31.00
30.00
30.00
30.00
30.00
29.80
28.00
26.00
23.50
22.90
21.20
20.00
18.00
12.00
10.00
2.50
2.50
2.50
2.50
2.50
2.50
2.50
1440.00
896.00
649.00
624.00
529.00
495.00
402.00
375.00
371.00
326.00
276.00
234.00
215.00
215.00
196.00
191.00
189.00
188.00
185.00
180.00
171.00
170.00
165.00
158.00
155.00
137.00
135.00
125.00
117.00
111.00
111.00
107.00
103.00
93.40
92.40
87.90
80.90
76.40
75.30
73.50
73.20
72.10
64.80
64.00
63.60
60.80
55.80
55.20
53.00
52.00
52.00
50.60
50.40
48.50
45.90
44.50
44.30
42.20
38.80
37.00
34.80
34.40
31.60
30.80
26.20
26.00
22.70
20.80
20.60
19.40
13.50
10.20
0.00
0.00
0.00
0.00
0.00
0.00
0.00
0.00
0.00
0.00
0.00
120
90
90
50
40
140
180
