# Supplementary material for: Predicting nonpoint stormwater runoff quality from land use
Source: PLoS One. 2018 May 9;13(5):e0196782. doi: 10.1371/journal.pone.0196782 (PMC5942771; doi:10.1371/journal.pone.0196782)
Supplement: S2 File — The zip folder includes a read-me text file, the MATLAB code (as .m file), fourteen (14) supporting data files (as .txt for each constituent concentration and land use percentage), and a published MATLAB document (as .pdf) representing MATLAB’s run of the code using supporting data files and output of results from statistical analysis. (ZIP) [file pone.0196782.s008.zip › Zivkovich_PLOSONE_Matlab/READ-ME.txt]

READ ME
Zivkovich and Mays - PLOS ONE - Predicting nonpoint stormwater runoff quality from land use

This folder contains a Matlab script and example ASCII text files allowing users to predict non-point stormwater quality runoff as a function of land use.

REQUIRED FILES

For each constituent analyzed, two files are required to run the Matlab script crunch.m. The first is an ASCII text file containing the measured event concentration data grouped by land use. The second is an ASCII text file containing the land use percentages that correspond to the given study area.

EXAMPLE

1_TSS_Concentrations.txt

This ASCII text file contains a single column of measured stormwater runoff concentrations for total suspended solids (TSS) across multiple sampling locations and multiple sampling events. In this particular file, the first 246 data (lines 1-246) are from residential locations, the next 261 data (lines 247-507) are from commercial locations, and the last 7 data (lines 508-514) are from open space.

1_TSS_LandUsePercentages.txt

1st column is the fraction residential
2nd column is the fraction commercial
3rd column is the fraction open space

By assumption, these add to unity at each row. In this particular example, there are 514 rows corresponding to the 514 rows in 1_TSS_Concentrations.txt.
